# Supplementary material for: Effects of a Combined Method of Normobaric Hypoxia on the Repeated Sprint Ability Performance of a Nine-Time World Champion Triathlete: A Case Report
Source: Behav Sci (Basel). 2024 Nov 12;14(11):1084. doi: 10.3390/bs14111084 (PMC11591127; doi:10.3390/bs14111084)
Supplement: Supplementary file 1 [file behavsci-14-01084-s001.zip]

Archive with 1 entries (1 files):
- behavsci-3191194-supplementary.pdf
